# Supplementary material for: Glucose Metabolism and Oxygen Availability Govern Reactivation of the Latent Human Retrovirus HTLV-1
Source: Cell Chem Biol. 2017 Nov 16;24(11):1377–1387.e3. doi: 10.1016/j.chembiol.2017.08.016 (PMC5696563; doi:10.1016/j.chembiol.2017.08.016)
Supplement: File S1. List of Patient Blood Samples Used in This Study, Related to Figures 1–6 [file mmc2.xlsx]

## Sheet: Sheet1
	Figure 1A
Sr. No.	Patient Code	Age	Sex	Clinical status
1	HCW	55.2526	M	AC		AC = Asymptomatic carrier
2	HGY	63.9733	F	AC		HAM= HTLV-1 Associated Myelopathy
3	HGD	58.9678	M	AC
4	HCC	50.3238	F	AC
5	HAI	80.9268	F	AC
6	TCG	57.6612	F	HAM
7	TEB	60.601	M	HAM
8	TCR	58.1704	M	HAM
9	TEJ	51.4859	F	HAM
10	TAT	81.9651	F	HAM
11	TDZ	59.9268	F	HAM
	Figure 1B, C, Suppl Fig 1
Sr. No.	Patient Code	Age	Sex	Clinical status
1	TAQ	88.7406	M	HAM
2	TEJ	51.4859	F	HAM
3	TDK	71.8474	M	HAM
4	TET	53.2608	F	HAM
	Figure 2B
Sr. No.	Patient Code	Age	Sex	Clinical status
1	HAY	75.0828	F	AC
2	HGY	63.9733	F	AC
3	HAI	80.9268	F	AC
4	TCG	57.6612	F	HAM
5	TDZ	59.9268	F	HAM
6	TDX	63.2115	F	HAM
7	TBP	78.4641	M	HAM
	Figure 2C
Sr. No.	Patient Code	Age	Sex	Clinical status
1	HGD	58.9678	M	AC
2	HCC	50.3238	F	AC
3	HAI	80.9268	F	AC
4	HES	75.1376	F	AC
5	HHD	61.538	F	AC
6	TCR	58.1704	M	HAM
7	TEJ	51.4859	F	HAM
8	TAT	81.9651	F	HAM
9	TDZ	59.9268	F	HAM
10	TBZ	69.3813	F	HAM
11	TDT	45.6174	F	HAM
	Figure 3A
Sr. No.	Patient Code	Age	Sex	Clinical status
1	TCG	57.6612	F	HAM
2	TAN	60.3929	F	HAM
3	TDK	71.8474	M	HAM
4	TEJ	51.4859	F	HAM
5	TDX	63.2115	F	HAM
	Figure 3B, C
Sr. No.	Patient Code	Age	Sex	Clinical status
1	TDK	71.8474	M	HAM
2	TED	58.0007	F	HAM
3	TEA	51.6009	F	HAM
4	TW	51.6393	F	HAM
	Figure 4
Sr. No.	Patient Code	Age	Sex	Clinical status
1	TEB	60.601	M	HAM
2	TET	53.2608	F	HAM
3	TES	75.2197	F	HAM
4	TCR	58.1704	M	HAM
5	TDK	71.8474	M	HAM
	Figure 5A
Sr. No.	Patient Code	Age	Sex	Clinical status
1	TEB	60.601	M	HAM
2	TEJ	51.4859	F	HAM
3	TED	58.0007	F	HAM
4	TES	75.2197	F	HAM
5	TCQ	77.0089	M	HAM
6	TCD	31.2005	F	HAM
7	TCX	49.6722	M	HAM
8	TDB	58.3484	F	HAM
	Figure 5B
Sr. No.	Patient Code	Age	Sex	Clinical status
1	TAT	81.9651	F	HAM
2	TCF	63.1923	F	HAM
3	TDB	58.3484	F	HAM
4	TDK	71.8474	M	HAM
5	TCX	49.6722	M	HAM
6	TCL	63.0418	F	HAM
7	TAC	71.4476	F	HAM
8	TAD	56.7762	F	HAM
	Figure 6A
Sr. No.	Patient Code	Age	Sex	Clinical status
1	TED	58.0007	F	HAM
2	TES	75.2197	F	HAM
3	TEB	60.601	M	HAM
4	TEJ	51.4859	F	HAM
5	TCD	31.2005	F	HAM
6	TCF	63.1923	F	HAM
7	TCK	68.5353	F	HAM
8	TCL	63.0418	F	HAM
	Figure 6B
Sr. No.	Patient Code	Age	Sex	Clinical status
1	TBZ	69.3813	F	HAM
2	TCD	31.2005	F	HAM
3	TCQ	77.0089	M	HAM
4	TDK	71.8474	M	HAM
5	TCL	63.0418	F	HAM
6	TEB	60.601	M	HAM
7	TEK	42.4942	F	HAM
8	TES	75.2197	F	HAM
	Suppl. Fig. 2
Sr. No.	Patient Code	Age	Sex	Clinical status
1	TEJ	51.4859	F	HAM
2	TDZ	59.9268	F	HAM
3	TBC	75.4586	F	HAM
4	TAQ	88.7406	M	HAM
	Suppl. Fig. 3
Sr. No.	Patient Code	Age	Sex	Clinical status
1	TED	58.0007	F	HAM
2	TES	75.2197	F	HAM
3	TEB	60.601	M	HAM
4	TEJ	51.4859	F	HAM
	Suppl. Fig. 4
Sr. No.	Patient Code	Age	Sex	Clinical status
1	TAN	60.3929	F	HAM
2	TEB	60.601	M	HAM
3	TET	53.2608	F	HAM
4	TDV	55.8227	F	HAM
5	TDX	63.2115	F	HAM
6	TBZ	69.3813	F	HAM
7	TCR	58.1704	M	HAM
8	TAQ	88.7406	M	HAM
