# Supplementary material for: Glucose Metabolism and Oxygen Availability Govern Reactivation of the Latent Human Retrovirus HTLV-1
Source: Cell Chem Biol. 2017 Nov 16;24(11):1377–1387.e3. doi: 10.1016/j.chembiol.2017.08.016 (PMC5696563; doi:10.1016/j.chembiol.2017.08.016)
Supplement: File S2. List of Identified Metabolites in Response to DMSO (Control) or DMOG Treatment in Primary PBMCs Derived from HTLV-1 Infected Individuals, Related to Figure 4 [file mmc3.xlsx]

## Sheet: Identified metabolites
Accepted Description	m/z	Retention time (min)	Anova (p)	q Value	Max Fold Change	Highest Mean	Lowest Mean	Maximum Abundance	Minimum CV%	TEB_DMSO_1	TET_DMSO_1	TES_DMSO_1	TCR_DMSO_1	TDK_DMSO_1	TCR_DMOG_1	TDK_DMOG_1	TEB_DMOG_1	TET_DMOG_1	TES_DMOG_1	Accepted Compound ID	Adducts identified	Formula	Mass Error (ppm)	Isotope Similarity	Compound Link
N-Oxalylglycine	146.009	11.9696	5.5655e-06	0.000423276	20964.3	Infected DMOG	Infected DMSO	1.57755e+06	15.25	25.4506	0	8.08313	267.522	75.1908	1.1998e+06	1.62757e+06	1.57667e+06	1.61476e+06	1.86894e+06	N-Oxalyl glycine	M-H	C4H5NO5	-1.54208	94.6001	N/A
dCTP	465.984	19.4673	0.0002028	0.00696551	39.8105	Infected DMSO	Infected DMOG	171.969	38.24	125.748	211.425	236.77	80.8048	205.096	0	0	0	21.5984	0	HMDB00998	M-H	C9H16N3O13P3	3.56684	86.8701	http://nonlinear.com/redirect/outbound?p=hmdb&param=HMDB00998
Quinolinic acid	166.014	12.7361	5.59895e-05	0.0025368	29.1642	Infected DMSO	Infected DMOG	10549.5	34.24	11282.2	9763.93	14841.7	4992.04	11867.5	486.208	434.161	100.034	88.0869	700.149	HMDB00232	M-H	C7H5NO4	-1.31651	98.3605	http://nonlinear.com/redirect/outbound?p=hmdb&param=HMDB00232
2-Aminomuconic acid semialdehyde	122.025	12.7361	3.81893e-05	0.00202101	21.7144	Infected DMSO	Infected DMOG	2561.98	33.41	2728.01	2406.69	3588.17	1241.04	2845.98	169.568	141.176	46.168	35.5516	197.461	HMDB01280	M-H2O-H	C6H7NO3	-0.751019	98.0769	http://nonlinear.com/redirect/outbound?p=hmdb&param=HMDB01280
D-Ribose	195.051	14.1174	8.32348e-08	1.18166e-05	21.4826	Infected DMOG	Infected DMSO	3470.18	22.42	182.545	187.992	208.96	111.799	116.376	3661.33	2382.58	3048.3	3850.99	4407.71	HMDB00283	M+FA-H	C5H10O5	-1.85123	99.1119	http://nonlinear.com/redirect/outbound?p=hmdb&param=HMDB00283
6-Phosphogluconic acid	275.018	14.1174	2.45567e-08	3.73526e-06	15.9401	Infected DMOG	Infected DMSO	26178.1	17.63	1865.82	1881.85	1909.02	1185.34	1369.34	29495.6	19236.2	23838.9	27983.9	30335.6	HMDB01316	M-2H, M-H	C6H13O10P	-1.38564	98.7451	http://nonlinear.com/redirect/outbound?p=hmdb&param=HMDB01316
2-Phosphoglyceric acid	184.986	21.6006	0.00139696	0.0319874	12.0925	Infected DMSO	Infected DMOG	1838.24	35.95	1023.58	2598.97	2295.2	1963.83	1309.62	223.061	18.6824	24.6352	268.386	225.308	HMDB00362	M-H2O-H, M-H	C3H7O7P	-0.967333	95.5866	http://nonlinear.com/redirect/outbound?p=hmdb&param=HMDB00362
D-Glyceraldehyde 3-phosphate	168.99	14.8975	0.00095944	0.0237573	9.11756	Infected DMOG	Infected DMSO	17609.2	55.5	1517.15	2542.41	3360.76	1758.17	478.267	20166.2	5614.72	12904.6	32081.5	17279.1	HMDB01112	M-H	C3H7O6P	-1.70462	96.0426	http://nonlinear.com/redirect/outbound?p=hmdb&param=HMDB01112
1-Deoxy-D-xylulose 5-phosphate	213.017	9.46778	2.54566e-06	0.00023068	8.69035	Infected DMSO	Infected DMOG	919.113	21.97	669.767	883.141	794.914	1109.78	1137.96	178.435	81.883	89.489	72.0816	106.924	HMDB01213	M-H2O-H, M-H	C5H11O7P	-0.962702	93.1608	http://nonlinear.com/redirect/outbound?p=hmdb&param=HMDB01213
2,3-Diphosphoglyceric acid	264.952	21.5493	0.000166048	0.00594285	7.36693	Infected DMSO	Infected DMOG	8775.81	29.04	5501.45	11479.2	10209.5	10005.1	6683.75	1793.14	559.279	476.843	1563.1	1563.86	HMDB01294	M-H	C3H8O10P2	0.469383	97.9696	http://www.hmdb.ca/metabolites/HMDB01294
NADPH	371.54	23.2755	4.00864e-06	0.000316163	5.87246	Infected DMSO	Infected DMOG	31015.3	21.8	25142.1	31893	23315.9	39324.4	35400.8	8282.72	4909.72	3935.72	4475.6	4803.63	HMDB00221	M-2H, M-H	C21H30N7O17P3	4.98679	94.3292	http://www.hmdb.ca/metabolites/HMDB00221
Citramalic acid	129.019	11.6057	0.000405489	0.0119929	5.80643	Infected DMSO	Infected DMOG	2685.66	23.23	1601.97	3089.57	5560.38	1288.78	1887.6	535.521	448.858	604.188	348.088	376.004	HMDB00426	M-H2O-H	C5H8O5	-0.619692	97.8398	http://nonlinear.com/redirect/outbound?p=hmdb&param=HMDB00426
Dihydroxyacetone phosphate	168.99	11.2019	0.0640481	0.4067	4.79336	Infected DMSO	Infected DMOG	16.4281	72.69	17.698	32.421	11.3862	0	20.6354	0	0	0	17.1363	0	HMDB01473	M-H	C3H7O6P	-1.61972	95.3904	http://www.hmdb.ca/metabolites/HMDB01473
N-Acetylglutamic acid	188.056	9.46778	2.68001e-05	0.00165422	4.73147	Infected DMSO	Infected DMOG	999.087	25.69	723.255	1196.15	1337.76	859.838	878.43	256.146	257.772	125.428	169.91	246.534	HMDB01138	M-H	C7H11NO5	-1.32047	95.8428	http://nonlinear.com/redirect/outbound?p=hmdb&param=HMDB01138
Sedoheptulose 1,7-bisphosphate (unconfirmed)	369.001	18.7021	0.00106109	0.0251908	4.61706	Infected DMSO	Infected DMOG	1545.77	39.9	924.108	2408.52	1266.28	1960.04	1169.92	677.035	283.336	122.388	305.308	285.914	HMDB60274	M-2H, M-H	C7H16O13P2	-0.80625	91.8699	http://www.hmdb.ca/metabolites/HMDB60274
Uridine triphosphate	482.963	26.197	4.04508e-05	0.00207566	4.47809	Infected DMSO	Infected DMOG	141390	13.31	133292	150985	132683	169051	120937	58237.5	19220.2	26448.9	25066.8	28894.8	HMDB00285	M-2H, M-H	C9H15N2O15P3	0.0714345	98.2599	http://nonlinear.com/redirect/outbound?p=hmdb&param=HMDB00285
Phosphocreatine	210.028	8.2698	0.0103465	0.136006	4.32874	Infected DMSO	Infected DMOG	602.228	41.49	166.338	665.402	703.185	672.486	803.73	313.118	101.193	29.8737	136.397	115.033	HMDB01511	M-H2O-H, M-H	C4H10N3O5P	-0.739166	95.9257	http://nonlinear.com/redirect/outbound?p=hmdb&param=HMDB01511
1D-Myo-inositol 3,4-bisphosphate	338.99	18.4905	0.00181945	0.0383615	4.10797	Infected DMSO	Infected DMOG	4576.65	36.45	2292.52	6013.96	5690.03	5577.89	3308.83	2088.3	1158.44	465.601	644.978	1213.12	HMDB06235	M-2H, M-H	C6H14O12P2	-0.565898	95.5982	http://nonlinear.com/redirect/outbound?p=hmdb&param=HMDB06235
Adenosine triphosphate	505.989	23.53	1.95668e-05	0.0012438	4.0044	Infected DMSO	Infected DMOG	1.05843e+06	17.89	1.21954e+06	841775	1.23167e+06	869864	1.1293e+06	372072	164523	284868	269386	230737	HMDB00538	M-2H, M-H, M+Na-2H	C10H16N5O13P3	0.286753	98.0169	http://nonlinear.com/redirect/outbound?p=hmdb&param=HMDB00538
Cytidine triphosphate	481.979	20.3729	0.000330087	0.01001	3.98003	Infected DMSO	Infected DMOG	42562.9	14.75	43434.4	43540.3	43379.9	49939.8	32520.1	23743.3	6137.88	8982.63	6863.48	7743.26	HMDB00082	M-2H, M-H, M+Na-2H	C9H16N3O14P3	4.47037	97.2528	http://nonlinear.com/redirect/outbound?p=hmdb&param=HMDB00082
Lactose	387.116	2.99735	0.47935	0.848049	3.87703	Infected DMSO	Infected DMOG	91.4641	154.57	67.1879	0	44.9861	0	345.146	82.9021	35.0543	0	0	0	HMDB00186	M+FA-H	C12H22O11	4.23913	94.2969	http://www.hmdb.ca/metabolites/HMDB00186
NADH	331.556	17.0648	6.52093e-06	0.000483753	3.77588	Infected DMSO	Infected DMOG	7496.41	15.93	6137.9	8942.59	8939.1	8207.36	5255.1	2524.75	1814.82	1891.66	1718.49	1976.97	HMDB01487	M-2H, M-H	C21H29N7O14P2	3.69658	93.3374	http://nonlinear.com/redirect/outbound?p=hmdb&param=HMDB01487
Malitol	343.126	2.67513	0.0153271	0.177649	3.62312	Infected DMSO	Infected DMOG	3719.41	45.27	5115.53	2395.79	1529.81	4228.06	5327.86	837.362	326.482	2639.19	1115.08	214.772	HMDB02928	M-H	C12H24O11	3.08455	91.5123	http://www.hmdb.ca/metabolites/HMDB02928
N-Acetyl-L-alanine	130.051	4.00857	0.000313853	0.00990322	3.41393	Infected DMSO	Infected DMOG	955.054	12.3	821.015	939.817	1137.08	979.64	897.719	494.66	178.07	247.65	152.658	325.723	HMDB00766	M-H	C5H9NO3	-1.87105	95.1762	http://nonlinear.com/redirect/outbound?p=hmdb&param=HMDB00766
Guanosine triphosphate	521.984	29.2686	2.0262e-05	0.00126906	3.35532	Infected DMSO	Infected DMOG	110091	12.09	101869	121970	111618	123066	91932.5	48851.1	22027.2	32274.2	31654.3	29247.4	HMDB01273	M-2H, M-H, M+Na-2H	C10H16N5O14P3	1.27376	97.6652	http://nonlinear.com/redirect/outbound?p=hmdb&param=HMDB01273
Deoxyribose 5-phosphate	213.017	10.6426	0.0134109	0.161804	3.28243	Infected DMSO	Infected DMOG	180.942	42.11	75.8892	148.33	172.807	405.703	101.982	64.3755	54.5242	30.0414	37.7967	88.8849	HMDB01031	M-H	C5H11O7P	0.161543	83.4648	http://nonlinear.com/redirect/outbound?p=hmdb&param=HMDB01031
Isocitric acid	173.009	16.7564	0.0017022	0.0371777	2.76749	Infected DMSO	Infected DMOG	149.554	18.86	120.685	157.716	153.21	190.674	125.485	88.5069	24.1546	66.0284	51.8631	39.645	HMDB00193	M-H2O-H	C6H8O7	-1.10656	92.092	http://nonlinear.com/redirect/outbound?p=hmdb&param=HMDB00193
Fucose 1-phosphate	289.034	10.4376	0.00197187	0.0409668	2.75363	Infected DMSO	Infected DMOG	2197.57	28.6	1413.34	2874.37	2670.21	2683.93	1346.01	981.054	649.011	476.818	877.539	1005.89	HMDB01265	M+FA-H	C6H13O8P	2.28959	96.1359	http://nonlinear.com/redirect/outbound?p=hmdb&param=HMDB01265
Aspartyl-Aspartate	247.057	14.2714	8.53357e-05	0.00342591	2.71449	Infected DMSO	Infected DMOG	2228.03	20.07	1560.36	2711.4	2470.67	1913.54	2484.17	1035.06	925.398	625.128	705.015	813.347	HMDB28749	M-H2O-H, M-H	C8H12N2O7	-0.533039	94.542	http://nonlinear.com/redirect/outbound?p=hmdb&param=HMDB28749
Uridine diphosphate glucose	565.048	17.8991	0.000332545	0.01001	2.62855	Infected DMSO	Infected DMOG	8787.53	6.91	9220.34	8334.26	9642.12	8404.97	8335.95	3648.85	1647.38	3623.11	4076.5	3719.7	HMDB00286	M-2H, M-H	C15H24N2O17P2	1.54537	93.8811	http://nonlinear.com/redirect/outbound?p=hmdb&param=HMDB00286
Beta-D-Glucose 6-phosphate	259.022	9.82535	0.0137142	0.164532	2.60336	Infected DMSO	Infected DMOG	1567.99	42.57	771.33	1686	2520.51	1738.51	1123.61	798.373	553.072	297.352	331.403	1031.28	HMDB03498	M-H	C6H13O9P	-0.223044	94.7768	http://nonlinear.com/redirect/outbound?p=hmdb&param=HMDB03498
N-Acetyl-L-phenylalanine	206.082	8.48465	0.582872	0.899554	2.57207	Infected DMSO	Infected DMOG	379.427	114.92	40.0253	4.36026	493.265	1303.21	56.2707	51.9469	287.449	27.1027	0	371.092	HMDB00512	M-H	C11H13NO3	-2.0567	92.38	http://nonlinear.com/redirect/outbound?p=hmdb&param=HMDB00512
N-Acetyl-a-neuraminic acid	308.099	4.4313	0.00429133	0.073942	2.54257	Infected DMSO	Infected DMOG	15449.9	28.41	9629.69	21289.9	23929.1	11029.1	11371.8	5025.87	5641.34	4071.12	8329.08	7314.99	HMDB00773	M-H2O-H, M-H	C11H19NO9	1.69336	96.6954	http://nonlinear.com/redirect/outbound?p=hmdb&param=HMDB00773
cis-Aconitic acid	173.009	17.3255	0.000158972	0.00587575	2.5138	Infected DMSO	Infected DMOG	635.015	11.95	634.536	557.328	675.867	739.162	568.181	384.664	171.064	212.479	244.297	250.552	HMDB00072	M-H	C6H6O6	-1.6808	95.2847	http://nonlinear.com/redirect/outbound?p=hmdb&param=HMDB00072
Inosine	267.074	20.9366	0.0804468	0.460515	2.45815	Infected DMOG	Infected DMSO	1764.16	52.34	528.624	1255.04	824.661	739.762	240.304	768.341	705.752	1323.82	3075.31	2947.59	HMDB00195	M-H	C10H12N4O5	0.481789	93.8395	http://nonlinear.com/redirect/outbound?p=hmdb&param=HMDB00195
dTDP-D-glucose	563.068	16.5443	8.13537e-05	0.00336393	2.42368	Infected DMSO	Infected DMOG	1224.2	18.24	1351.5	1536.25	1187.2	980.896	1065.12	570.77	467.813	383.694	644.632	458.579	HMDB01328	M-H	C16H26N2O16P2	-0.269026	88.1884	http://nonlinear.com/redirect/outbound?p=hmdb&param=HMDB01328
5-Hydroxyindoleacetic acid	190.051	25.2872	0.0842884	0.47297	2.35818	Infected DMOG	Infected DMSO	330.559	56.67	33.6316	99.7351	99.2829	190.572	277.654	332.692	112.898	476.524	179.259	551.421	HMDB00763	M-H	C10H9NO3	-0.882723	95.2912	http://nonlinear.com/redirect/outbound?p=hmdb&param=HMDB00763
N-Acetyl-L-methionine (TBC)	190.054	5.53022	0.000831987	0.0212181	2.32441	Infected DMSO	Infected DMOG	597.74	12.97	450.491	489.878	571.53	485.342	991.46	261.713	281.328	294.965	213.759	234.025	HMDB11745	M-H	C7H13NO3S	-1.05961	68.2373	http://nonlinear.com/redirect/outbound?p=hmdb&param=HMDB11745
Cytidine monophosphate	322.046	9.25852	0.000557177	0.0155099	2.20624	Infected DMSO	Infected DMOG	705.908	19.24	571.872	865.516	754.661	780.973	556.516	485.051	246.474	285.041	299.282	283.952	HMDB00095	M-H	C9H14N3O8P	3.26845	90.9246	http://nonlinear.com/redirect/outbound?p=hmdb&param=HMDB00095
Uridine	243.062	9.31455	0.00891766	0.120572	2.20597	Infected DMSO	Infected DMOG	178.119	21.7	132.218	167.796	205.959	156.378	228.246	128.479	82.834	31.703	91.7356	68.969	HMDB00296	M-H	C9H12N2O6	0.384473	94.5032	http://www.hmdb.ca/metabolites/HMDB00296
L-4-Hydroxyglutamate semialdehyde	146.046	11.7103	0.00383711	0.0705781	2.20402	Infected DMSO	Infected DMOG	71774	26.73	89599.5	61499.5	83626.8	81051	43093.4	29361	18922.1	40254.7	31619.2	42668.1	HMDB06556	M-H2O-H, M-H	C5H9NO4	-0.800875	94.035	http://nonlinear.com/redirect/outbound?p=hmdb&param=HMDB06556
D-Fructose 2,6-bisphosphate	338.99	19.7215	0.00544779	0.0823761	2.18926	Infected DMSO	Infected DMOG	76556.8	20.58	51390.9	122884	80831.2	80561.5	47115.9	28360.5	35750.8	36761.4	45689.7	28283.8	HMDB01047	M-2H, M-H	C6H14O12P2	-1.08312	99.0321	http://nonlinear.com/redirect/outbound?p=hmdb&param=HMDB01047
Citric acid	191.02	16.119	0.000684191	0.0180992	2.17449	Infected DMSO	Infected DMOG	67754.2	11.69	79089.7	60121.2	68255.6	70890.4	60414	36323.2	18863.9	43592.9	30314.5	26698.6	HMDB00094	M-H2O-H, M-H	C6H8O7	-1.43117	98.862	http://nonlinear.com/redirect/outbound?p=hmdb&param=HMDB00094
Phosphoribosyl-AMP	558.064	17.6412	0.00466458	0.0772356	2.12951	Infected DMSO	Infected DMOG	16192.9	25.48	15076.1	18113	19329.9	18996	9449.6	11276.2	5224.21	6603.14	5740.96	9175.82	HMDB12276	M-2H, M-H	C15H23N5O14P2	1.2356	91.2397	http://nonlinear.com/redirect/outbound?p=hmdb&param=HMDB12276
Inositol cyclic phosphate	241.012	8.2698	0.00196762	0.0409668	2.12355	Infected DMSO	Infected DMOG	2795.73	6.4	2851.01	2717.37	3006.42	2870.73	2533.12	1497	620.036	1484.84	1502.49	1478.32	HMDB01125	M-H	C6H11O8P	0.160789	94.0687	http://nonlinear.com/redirect/outbound?p=hmdb&param=HMDB01125
Uridine diphosphate-N-acetylglucosamine	302.534	16.5443	3.09093e-05	0.00180332	2.08974	Infected DMSO	Infected DMOG	131885	12.81	136686	155575	130171	132623	104370	71339.1	51401.7	58908	64796.8	69107.4	HMDB00290	M-2H, M-H	C17H27N3O17P2	2.69145	97.8808	http://nonlinear.com/redirect/outbound?p=hmdb&param=HMDB00290
Uridine 5'-monophosphate	323.03	17.7445	0.000163841	0.00591357	2.05386	Infected DMSO	Infected DMOG	35307.9	6.28	36179.4	36006.6	37968.8	34278.2	32106.6	16209.3	11366.8	17551.6	20928.3	19899.2	HMDB00288	M-H	C9H13N2O9P	3.49999	97.6788	http://nonlinear.com/redirect/outbound?p=hmdb&param=HMDB00288
Methylisocitric acid (TBC)	205.035	15.9055	4.76144e-05	0.00225322	2.0205	Infected DMSO	Infected DMOG	230.8	9.65	193.854	253.544	240.426	232.886	233.291	98.0303	144.439	93.2019	116.71	118.764	HMDB06471	M-H	C7H10O7	-1.13575	93.0901	http://nonlinear.com/redirect/outbound?p=hmdb&param=HMDB06471
Fructose 1-phosphate	259.022	19.7215	0.0187901	0.207862	2.013	Infected DMSO	Infected DMOG	6315.62	23.81	3876.78	10746.3	6973.43	6139.38	3842.22	2343.21	3322	3138.24	4273.21	2610.4	HMDB01076	M-H	C6H13O9P	-0.138303	97.7112	http://nonlinear.com/redirect/outbound?p=hmdb&param=HMDB01076
Inosine 2'-phosphate	347.041	20.9366	0.0856842	0.477218	1.95965	Infected DMOG	Infected DMSO	36331.6	46.47	14491.2	31597.4	18736.4	19751.7	8122.36	19947.9	18732.8	29056.1	62197.7	51723.3	HMDB11681	M-2H, M-H	C10H13N4O8P	-1.62769	96.8007	http://nonlinear.com/redirect/outbound?p=hmdb&param=HMDB11681
N-Acetyl-glucosamine 1-phosphate	300.05	8.48465	0.0336992	0.305811	1.95492	Infected DMSO	Infected DMOG	6381.56	22.82	5514.13	8548.84	8010.09	7193.34	2641.38	3705.92	2322.17	3975.72	2607.72	3710.27	HMDB01367	M-H	C8H16NO9P	2.23099	96.5451	http://nonlinear.com/redirect/outbound?p=hmdb&param=HMDB01367
Cytidine monophosphate N-acetylneuraminic acid	613.14	9.25852	0.000946011	0.0236662	1.95281	Infected DMSO	Infected DMOG	5587.87	15.14	4653.81	6903.59	5540.54	5738.06	5103.37	4125.18	3158.2	2096.72	2443.97	2483.19	HMDB01176	M-2H, M-H	C20H31N4O16P	3.12515	92.9381	http://nonlinear.com/redirect/outbound?p=hmdb&param=HMDB01176
L-2-Hydroxyglutaric acid	147.03	10.3815	1.93963e-06	0.000192113	1.91607	Infected DMSO	Infected DMOG	7698.27	8.28	7671.78	7260.02	8678.97	7028.96	7851.6	3990.47	4248.03	4145.87	3447.97	4256.36	HMDB00694	M-H2O-H, M-H	C5H8O5	-0.642047	96.3568	http://nonlinear.com/redirect/outbound?p=hmdb&param=HMDB00694
Glucose 1-phosphate	241.012	9.87395	0.0040981	0.0730473	1.91487	Infected DMSO	Infected DMOG	322.758	15.01	365.562	248.537	365.905	324.444	309.342	198.32	87.9601	179.959	207.978	168.551	HMDB01586	M-H2O-H	C6H13O9P	0.132007	91.5988	http://www.hmdb.ca/metabolites/HMDB01586
Phosphoenolpyruvic acid	166.975	17.2742	0.112019	0.559963	1.8469	Infected DMSO	Infected DMOG	1202.04	45.34	738.234	1876.37	1254.13	1592.93	548.548	542.055	651.563	218.457	879.077	963.071	HMDB00263	M-H	C3H5O6P	-1.11428	96.8399	http://nonlinear.com/redirect/outbound?p=hmdb&param=HMDB00263
Succinic acid semialdehyde (TBC)	101.024	12.2269	0.00499318	0.0795552	1.8153	Infected DMSO	Infected DMOG	1434.07	22.08	1460.21	1584.3	1401.73	1790.08	934.02	975.992	519.837	916.171	742.073	795.878	HMDB01259	M-H	C4H6O3	-1.69923	96.6261	http://nonlinear.com/redirect/outbound?p=hmdb&param=HMDB01259
Glutathione	306.077	14.4251	0.00516525	0.0806679	1.80177	Infected DMSO	Infected DMOG	425019	17.9	446803	417452	520558	431279	309003	317174	149085	238963	191447	282782	HMDB00125	M-H2O-H, M-2H, M-H	C10H17N3O6S	2.18677	93.4651	http://nonlinear.com/redirect/outbound?p=hmdb&param=HMDB00125
3-Phosphoglyceric acid	184.986	15.1659	0.079032	0.454248	1.78831	Infected DMSO	Infected DMOG	10811.8	40.6	6751.26	17293	12600.5	10512.5	6901.68	4122.29	7170.81	2248.2	8677.12	8010.55	HMDB00807	M-H	C3H7O7P	-0.584657	97.3145	http://nonlinear.com/redirect/outbound?p=hmdb&param=HMDB00807
Fructose 6-phosphate	259.022	11.2019	0.00812908	0.112044	1.71827	Infected DMSO	Infected DMOG	17431.8	23.05	20775.6	22411	16575.4	13655.8	13741.4	9209.87	8761.17	10653.2	14832.1	7268.53	HMDB00124	M-H2O-H, M-H	C6H13O9P	0.0392904	98.5855	http://nonlinear.com/redirect/outbound?p=hmdb&param=HMDB00124
Glucose 6-phosphate	259.022	11.7589	0.0458603	0.347976	1.7124	Infected DMOG	Infected DMSO	26428.9	30.03	15130.4	20364.1	21911.5	12496.6	7266.3	18021.5	29755.6	18825.4	28769.6	36772.3	HMDB01401	M-H	C6H13O9P	-0.285069	96.4972	http://nonlinear.com/redirect/outbound?p=hmdb&param=HMDB01401
N-Acetylglucosamine 6-phosphate	300.05	11.8575	0.186744	0.640147	1.61473	Infected DMSO	Infected DMOG	17270.6	43.06	19811.3	16148	27498.9	6916.33	15978.3	3476.69	9411.52	8414.39	16094.8	16080.8	HMDB02817	M-H	C8H16NO9P	2.34933	96.2223	http://nonlinear.com/redirect/outbound?p=hmdb&param=HMDB02817
Uric acid	167.021	18.3425	0.0501232	0.358781	1.61084	Infected DMSO	Infected DMOG	587.93	24.47	470.212	358.292	632.508	963.195	515.442	524.402	332.484	327.156	315.526	325.346	HMDB00289	M-H	C5H4N4O3	-1.79242	93.1582	http://nonlinear.com/redirect/outbound?p=hmdb&param=HMDB00289
Citraconic acid	111.009	16.119	0.0105326	0.136764	1.61047	Infected DMSO	Infected DMOG	2412.21	13.79	2869.39	2200.73	2530.7	2463.1	1997.14	1789.93	909.472	2048.43	1381.35	1359.96	HMDB00634	M-H2O-H, M-H	C5H6O4	-0.839227	96.6299	http://nonlinear.com/redirect/outbound?p=hmdb&param=HMDB00634
Adenosine monophosphate	346.057	13.1961	0.0384161	0.338443	1.5806	Infected DMOG	Infected DMSO	35154.4	26.21	30028.7	20496.9	28935.7	14943.7	16800.8	25056.6	25070	42181.3	41615.9	41848.1	HMDB00045	M-H	C10H14N5O7P	4.27619	96.2982	http://nonlinear.com/redirect/outbound?p=hmdb&param=HMDB00045
Acetylglycine	116.035	4.06462	0.00833224	0.114411	1.56867	Infected DMSO	Infected DMOG	510.752	18.42	499.523	410.538	459.223	710.253	474.223	387.499	324.184	368.502	232.849	314.939	HMDB00532	M-H	C4H7NO3	-1.25639	79.9869	http://nonlinear.com/redirect/outbound?p=hmdb&param=HMDB00532
Oxoglutaric acid	145.014	12.2816	0.0120112	0.149579	1.56189	Infected DMSO	Infected DMOG	9271.31	20.94	9031.83	10034.6	12232.5	8323.05	6734.55	5666.53	5241.29	4386.89	7007.31	7377.75	HMDB00208	M-H	C5H6O5	-0.915567	96.6949	http://nonlinear.com/redirect/outbound?p=hmdb&param=HMDB00208
N-Acetyl-L-aspartic acid	174.041	9.57093	0.0704035	0.424514	1.51745	Infected DMSO	Infected DMOG	5869.91	29.14	4671.11	5555.29	8619.49	6211.28	4292.39	6172.26	2670.55	3579.33	2328.85	4590.41	HMDB00812	M-H	C6H9NO5	-1.48287	97.9557	http://nonlinear.com/redirect/outbound?p=hmdb&param=HMDB00812
Azelaic acid	187.097	14.1174	0.228579	0.694743	1.48446	Infected DMSO	Infected DMOG	7389.1	30.07	7741.53	4524.46	4328.6	14153.9	6197	6801	3785.54	6392.34	3711.5	4197.74	HMDB00784	M-2H, M-H	C9H16O4	-1.78475	97.9096	http://nonlinear.com/redirect/outbound?p=hmdb&param=HMDB00784
Pantothenic acid	218.103	4.5373	0.110109	0.556952	1.45374	Infected DMSO	Infected DMOG	1543.67	23.85	998.134	1453.35	2548.73	1236.75	1481.37	1138.27	915.183	701.469	1219.65	1334.72	HMDB00210	M-H	C9H17NO5	-1.12338	94.0133	http://nonlinear.com/redirect/outbound?p=hmdb&param=HMDB00210
PPPi	238.892	23.0206	0.131934	0.580029	1.43306	Infected DMOG	Infected DMSO	2516.88	25.9	2370.41	1523.64	2735.27	991.993	1160.18	1437.4	2414.5	2958.55	2720.82	3053.14	HMDB12282	M-H2O-H	H5O10P3	-0.0261256	97.5664	http://nonlinear.com/redirect/outbound?p=hmdb&param=HMDB12282
Phenylacetylglycine	192.066	10.0733	0.0217028	0.227106	1.41561	Infected DMSO	Infected DMOG	570.939	17.79	467.138	638.91	703.236	479.589	565.823	515.849	357.948	346.135	317.586	479.066	HMDB00821	M-H	C10H11NO3	-0.871088	93.1004	http://nonlinear.com/redirect/outbound?p=hmdb&param=HMDB00821
Myoinositol	161.045	2.61908	0.184632	0.636202	1.40899	Infected DMOG	Infected DMSO	322.867	31	215.594	184.665	340.63	305.086	99.7632	431.763	185.113	306.66	282.359	408.442	HMDB00211	M-H2O-H	C6H12O6	-1.32597	92.3456	http://nonlinear.com/redirect/outbound?p=hmdb&param=HMDB00211
Threonic acid	135.03	4.38128	0.0547011	0.378201	1.40057	Infected DMSO	Infected DMOG	32140.8	21.32	30863.5	31931.7	44349.7	31200	22359.1	26599.5	16094.8	20573	23064.3	28410.2	HMDB00943	M-H	C4H8O5	-1.24209	99.049	http://nonlinear.com/redirect/outbound?p=hmdb&param=HMDB00943
D-Glucose	179.056	2.67513	0.172291	0.618186	1.35027	Infected DMOG	Infected DMSO	18984.3	27.38	15154.2	12292.3	19655.1	15270.5	7925.82	22805.5	11282.4	20849.2	16208.6	23775.7	HMDB00122	M-H, M+FA-H	C6H12O6	-1.50367	96.9701	http://nonlinear.com/redirect/outbound?p=hmdb&param=HMDB00122
Phenylpyruvic acid	163.04	30.1191	0.172812	0.619012	1.29757	Infected DMSO	Infected DMOG	78.0996	27.16	74.4413	70.8404	65.3728	119.988	59.8559	77.0838	43.55	76.9597	45.3453	58.0077	HMDB00205	M-H	C9H8O3	-1.01268	94.1154	http://nonlinear.com/redirect/outbound?p=hmdb&param=HMDB00205
2,3 Dihydroxybenzoic acid acid	153.019	32.8391	0.223847	0.689344	1.29254	Infected DMSO	Infected DMOG	238.177	29.53	283.16	197.125	206.38	337.784	166.438	285.26	112.084	232.144	140.504	151.359	HMDB00397	M-H	C7H6O4	-1.31735	94.2317	http://www.hmdb.ca/metabolites/HMDB00397
L-Malic acid	133.014	10.5912	0.00475832	0.0773499	1.29204	Infected DMSO	Infected DMOG	22345.5	5.73	21293.5	21645.5	22260.5	21984.4	24543.6	17681.1	13913.9	20690.2	17202.3	16986.4	HMDB00156	M-H2O-H, M-H	C4H6O5	-0.989639	98.9506	http://nonlinear.com/redirect/outbound?p=hmdb&param=HMDB00156
Mesaconic acid	111.009	13.042	0.299121	0.754498	1.24841	Infected DMSO	Infected DMOG	111.214	27.11	125.924	100.232	117.649	146.165	66.0994	109.715	46.8791	115.32	80.4871	93.0203	HMDB00749	M-H2O-H	C5H6O4	-1.00409	93.8259	http://www.hmdb.ca/metabolites/HMDB00749
Guanosine diphosphate mannose	301.532	21.4484	0.400497	0.798557	1.23707	Infected DMOG	Infected DMSO	14671.8	40.42	10575.3	10711.4	22404.2	8381.17	7228.42	9648.42	9243.33	13431.1	17685.5	23350.6	HMDB01163	M-2H, M-H	C16H25N5O16P2	2.43388	95.1692	http://nonlinear.com/redirect/outbound?p=hmdb&param=HMDB01163
Glycerylphosphorylethanolamine	214.048	3.5844	0.159553	0.596083	1.23022	Infected DMOG	Infected DMSO	33806.1	20.57	27329.4	21563.1	31296.4	36506.8	20702.8	45317.9	26606.2	31207.9	33568.8	32329.4	HMDB00114	M-H	C5H14NO6P	-0.765956	96.046	http://nonlinear.com/redirect/outbound?p=hmdb&param=HMDB00114
N(6)-(1,2-dicarboxyethyl)AMP	508.071	14.4764	0.295514	0.754498	1.22359	Infected DMSO	Infected DMOG	10449.1	22.28	11637.9	10199.6	11578.2	12311.8	6518.2	11756.4	4491.2	10278.5	7090.73	9081.78	HMDB59653	M+FA-H	C14H18N5O11P	-3.4498	98.1437	http://nonlinear.com/redirect/outbound?p=hmdb&param=HMDB59653
Cytidine 2'-phosphate	322.046	10.539	0.246544	0.713336	1.20554	Infected DMOG	Infected DMSO	1164.02	20.15	1109.78	1165.71	1054.75	943.668	553.901	1105.72	896.489	1012.56	1466.88	1338.47	HMDB11692	M-H	C9H14N3O8P	3.25244	90.9316	http://nonlinear.com/redirect/outbound?p=hmdb&param=HMDB11692
Ribose 1,5-bisphosphate	290.968	19.2053	0.389682	0.790569	1.18691	Infected DMOG	Infected DMSO	4816.4	27.79	5021.89	3795.16	5675.99	2915.21	2881.46	3815.02	3050.69	5262.74	5700.29	6253.24	HMDB11688	M-H2O-H	C5H12O11P2	2.12314	96.4854	http://nonlinear.com/redirect/outbound?p=hmdb&param=HMDB11688
Quinic acid	191.056	4.00857	0.272629	0.741454	1.18597	Infected DMOG	Infected DMSO	6579.36	14.88	7807.55	3048.64	4042.52	5705.96	7133.55	6212.78	6566.02	8177.52	5521.53	6418.96	HMDB03072	M-H	C7H12O6	-1.19925	97.9087	http://nonlinear.com/redirect/outbound?p=hmdb&param=HMDB03072
2'-Deoxyguanosine 5'-monophosphate	346.057	19.2053	0.388674	0.78965	1.17851	Infected DMOG	Infected DMSO	30761.1	26.69	32380.5	24181.3	35801.2	18928.1	19217.9	24416.1	20000.6	34073.8	35714.5	39600.5	HMDB01044	M-H	C10H14N5O7P	4.02111	96.6811	http://nonlinear.com/redirect/outbound?p=hmdb&param=HMDB01044
Adenine	134.047	19.2053	0.410926	0.805834	1.15929	Infected DMOG	Infected DMSO	2530.9	24.84	2667.28	1980.41	2909.19	1816.67	1542.23	2195.19	1611.08	2806.52	2838.78	3202.95	HMDB00034	M-H	C5H5N5	-1.08181	95.773	http://nonlinear.com/redirect/outbound?p=hmdb&param=HMDB00034
Glyoxylic acid	72.9929	2.8339	0.386158	0.787666	1.1493	Infected DMOG	Infected DMSO	14642	18.57	14476.7	12237.6	11489	15711.2	9785.1	18346.3	10872.5	18572.2	11616.4	13802.7	HMDB00119	M-H	C2H2O3	-2.53123	98.0818	http://nonlinear.com/redirect/outbound?p=hmdb&param=HMDB00119
Beta-Citryl-L-glutamic acid	320.063	21.0912	0.0964167	0.513633	1.14572	Infected DMSO	Infected DMOG	57280.3	10.22	54969.4	50701	70033.8	56952.9	53744.6	51407.5	44263.7	47688.1	48710.7	57906.4	HMDB13220	M-H2O-H, M-2H, M-H	C11H15NO10	-1.42214	97.7723	http://nonlinear.com/redirect/outbound?p=hmdb&param=HMDB13220
4-Hydroxybenzoic acid (unconfirmed)	137.024	17.8458	0.51225	0.872549	1.13409	Infected DMSO	Infected DMOG	937.715	31.47	979.598	838.675	777.237	1425.64	667.425	1160.24	503.414	1105.11	673.503	691.928	HMDB00500	M-H	C7H6O3	-1.35407	93.3269	http://www.hmdb.ca/metabolites/HMDB00500
Methylsuccinic acid	131.035	10.3302	0.276913	0.74495	1.13351	Infected DMSO	Infected DMOG	988.356	16.98	1014.33	861.17	804.906	1234.85	1026.53	1104.68	865.575	929.047	718.096	742.301	HMDB01844	M-H	C5H8O4	-1.34683	94.6079	http://nonlinear.com/redirect/outbound?p=hmdb&param=HMDB01844
Glutaconic acid	111.009	20.4251	0.515003	0.873088	1.13325	Infected DMSO	Infected DMOG	237.704	29.22	282.823	194.454	224.31	330.505	156.428	284.975	125.187	295.728	171.053	171.827	HMDB00620	M-H2O-H	C5H6O4	-0.974286	98.208	http://www.hmdb.ca/metabolites/HMDB00620
Glycolic acid	75.0086	2.9413	0.423414	0.817092	1.12188	Infected DMOG	Infected DMSO	24194.4	20.72	24274.4	20918.3	18281	27682.8	16673	30056.1	19742.9	29838.1	19402.3	21932.7	HMDB00115	M-H	C2H4O3	-2.84846	99.0677	http://nonlinear.com/redirect/outbound?p=hmdb&param=HMDB00115
Sebacic acid	201.113	17.3255	0.729527	0.947792	1.12149	Infected DMSO	Infected DMOG	680.249	34.79	804.217	366.802	439.192	1041.07	749.958	831.751	443.449	843.363	460.618	453.604	HMDB00792	M-H	C10H18O4	-0.819596	95.1909	http://nonlinear.com/redirect/outbound?p=hmdb&param=HMDB00792
Guanosine diphosphate	442.02	26.2478	0.319274	0.754498	1.11924	Infected DMOG	Infected DMSO	23350	14.99	23892.2	21514.6	25367.9	16120.8	17416.3	19886.9	19408.5	24366	26632.1	26456.2	HMDB01201	M-2H, M-H	C10H15N5O11P2	-0.583097	95.4833	http://nonlinear.com/redirect/outbound?p=hmdb&param=HMDB01201
(R)-3-Hydroxybutyric acid	103.04	4.38128	0.317162	0.754498	1.1181	Infected DMSO	Infected DMOG	619.556	14.23	622.015	564.22	521.205	753.967	636.371	691.263	592.59	618.176	438.011	430.535	HMDB00011	M-H	C4H8O3	-1.58799	95.2433	http://nonlinear.com/redirect/outbound?p=hmdb&param=HMDB00011
Galactaric acid	209.03	10.3302	0.289651	0.754498	1.11729	Infected DMSO	Infected DMOG	8411.91	10.42	8509.28	8291.75	10934	7275.21	7049.31	8083.55	6787.63	6707.24	7574.34	8491.67	HMDB00639	M-H	C6H10O8	-0.90507	98.3282	http://nonlinear.com/redirect/outbound?p=hmdb&param=HMDB00639
Gluconic acid	195.051	4.27528	0.455502	0.834581	1.11636	Infected DMOG	Infected DMSO	4796.71	21.02	3119.89	5995.65	4489.99	3939.96	3938.2	3368.7	5918.37	4387.38	5571.28	4737.8	HMDB00625	M-H	C6H12O7	-1.80381	96.6412	http://nonlinear.com/redirect/outbound?p=hmdb&param=HMDB00625
4-Deoxyerythronic acid	119.035	4.32527	0.253329	0.72103	1.0994	Infected DMSO	Infected DMOG	7729.01	11.56	7968.53	7397.42	6785.31	7352.61	9141.2	7813.04	8098.8	6906.94	6533.81	5798.34	HMDB00498	M-H2O-H, M-H, M+FA-H	C4H8O4	-1.84507	98.2089	http://nonlinear.com/redirect/outbound?p=hmdb&param=HMDB00498
Glycerol	91.0399	2.8339	0.440144	0.825964	1.09362	Infected DMOG	Infected DMSO	402954	17.12	393900	365241	275837	462061	345249	481603	374844	472429	339485	346411	HMDB00131	M-H, M+FA-H	C3H8O3	-2.14669	99.5961	http://www.hmdb.ca/metabolites/HMDB00131
Hydroxypyruvic acid	103.003	2.78253	0.542303	0.885436	1.08501	Infected DMOG	Infected DMSO	3128.92	20.27	3375.92	2738.94	2419.29	3760.32	2124.32	3759.92	2543.31	3867.4	2651.32	2822.63	HMDB01352	M-H	C3H4O4	-1.78186	96.8871	http://nonlinear.com/redirect/outbound?p=hmdb&param=HMDB01352
Maleic acid	115.004	11.6556	0.567313	0.893061	1.08366	Infected DMOG	Infected DMSO	433.919	20.72	388.203	332.867	345.335	550.508	385.182	501.061	516.494	477.326	322.029	352.686	HMDB00176	M-H	C4H4O4	-1.16991	96.3856	http://nonlinear.com/redirect/outbound?p=hmdb&param=HMDB00176
Threitol	121.05	2.7265	0.582257	0.899554	1.08053	Infected DMOG	Infected DMSO	3905.28	21.76	3835.58	3721.92	2956.5	4844.32	2712.79	4843.61	3246.59	4816	3175.89	3444.31	HMDB04136	M-H	C4H10O4	-1.36817	95.1237	http://www.hmdb.ca/metabolites/HMDB04136
Succinic acid	117.019	10.5912	0.631622	0.916076	1.07617	Infected DMOG	Infected DMSO	8932.58	12.61	9070.02	7476.22	6885.47	9151.97	8917.93	9366.82	10808.3	10762.9	6593.27	7131.63	HMDB00254	M-H	C4H6O4	-0.874681	97.8146	http://nonlinear.com/redirect/outbound?p=hmdb&param=HMDB00254
Oxalic acid	88.9879	12.6828	0.207969	0.672399	1.07323	Infected DMOG	Infected DMSO	8218.39	5.52	7867.84	7441.08	8685.87	7819.82	6473.41	8723.12	7802.32	8497.39	7681.47	8387.67	HMDB02329	M-H	C2H2O4	-1.44705	98.9282	http://nonlinear.com/redirect/outbound?p=hmdb&param=HMDB02329
Malonic acid	103.004	11.1019	0.719061	0.944044	1.06002	Infected DMOG	Infected DMSO	498.408	17.22	538.828	421.672	350.866	518.838	520.741	534.827	515.262	664.841	408.638	368.475	HMDB00691	M-H	C3H4O4	-1.28414	97.2415	http://nonlinear.com/redirect/outbound?p=hmdb&param=HMDB00691
Pyruvic acid	87.0086	6.2458	0.663453	0.924797	1.05858	Infected DMOG	Infected DMSO	14237.1	20.63	14580.9	12280.3	12249.6	17727.2	10407.9	18663.5	11418	15480.9	11992.4	13630.7	HMDB00243	M-H	C3H4O3	-2.03442	96.8222	http://nonlinear.com/redirect/outbound?p=hmdb&param=HMDB00243
Ciliatine	124.016	6.7067	0.815539	0.983268	1.05832	Infected DMSO	Infected DMOG	69.1195	36.61	78.8062	53.2026	65.6981	107.284	40.6065	91.8602	43.6527	58.7124	43.0577	89.2691	HMDB11747	M-H	C2H8NO3P	-4.22004	96.734	http://nonlinear.com/redirect/outbound?p=hmdb&param=HMDB11747
Butyric acid	87.045	6.8646	0.840956	0.989296	1.05401	Infected DMSO	Infected DMOG	46.0626	29.52	59.0016	32.1221	45.7433	64.1629	29.283	48.6451	25.4771	57.4803	35.7322	51.177	HMDB00039	M-H	C4H8O2	-1.93333	95.2535	http://www.hmdb.ca/metabolites/HMDB00039
2-Methylglutaric acid	145.05	10.3815	0.757425	0.960939	1.04849	Infected DMSO	Infected DMOG	1666.29	25.25	1891.58	1243.28	1186.29	2100.36	1909.92	2197.57	1337.42	1999.74	1013.97	1397.41	HMDB00422	M-H	C6H10O4	-1.1914	97.032	http://nonlinear.com/redirect/outbound?p=hmdb&param=HMDB00422
Phenylacetic acid	135.045	6.8646	0.888037	1	1.04504	Infected DMSO	Infected DMOG	728.16	31.48	821.098	582.933	641.946	1158.76	436.068	930.284	421.607	875.282	525.939	730.761	HMDB00209	M-H	C8H8O2	-0.926713	99.1877	http://nonlinear.com/redirect/outbound?p=hmdb&param=HMDB00209
Sorbitol	181.071	2.7265	0.884932	1	1.04305	Infected DMSO	Infected DMOG	36244.5	26.97	48230.7	27625.6	22031.5	41074.9	42259.9	37127.9	26002.4	49874.6	29390.9	31347.2	HMDB00247	M-H, M+FA-H	C6H14O6	-1.45194	98.4407	http://www.hmdb.ca/metabolites/HMDB00247
Xylitol	133.05	3.10473	0.833042	0.986708	1.0367	Infected DMOG	Infected DMSO	350.247	21.28	355.599	339.291	255.356	445.473	293.513	447.148	318.458	434.025	277.722	273.88	HMDB02917	M-H2O-H	C5H12O5	-1.91861	93.5462	http://www.hmdb.ca/metabolites/HMDB02917
Taurine	124.007	4.69938	0.440759	0.825964	1.03368	Infected DMSO	Infected DMOG	341921	5.31	358889	354454	346867	313381	336014	306110	302840	350980	359112	334858	HMDB00251	M-H	C2H7NO3S	-1.59101	93.0636	http://nonlinear.com/redirect/outbound?p=hmdb&param=HMDB00251
Glyceric acid	105.019	4.4313	0.843235	0.989349	1.02172	Infected DMOG	Infected DMSO	33975.8	8.43	32468.6	32572.1	29736	34084.3	37407.5	36553.4	39371.9	36514.6	28788.5	28650.7	HMDB00139	M-H	C3H6O4	-1.7863	98.4732	http://nonlinear.com/redirect/outbound?p=hmdb&param=HMDB00139
Isovalerylglycine	158.082	5.58157	0.716296	0.942492	1.02164	Infected DMOG	Infected DMSO	10.0583	187.59	0	0	0	6.76052	42.4659	0	50.2915	0	0	0	HMDB00678	M-H	C7H13NO3	-1.61794	91.6496	http://nonlinear.com/redirect/outbound?p=hmdb&param=HMDB00678
D-Sedoheptulose 7-phosphate	289.034	12.4848	0.899433	1	1.01289	Infected DMOG	Infected DMSO	7047.3	22.83	5729.74	10343.9	7122.6	6404.34	5187.51	5958.71	7452.21	4947.14	9040.24	7838.18	HMDB01068	M-H	C7H15O10P	2.22169	97.2308	http://nonlinear.com/redirect/outbound?p=hmdb&param=HMDB01068
2-Hydroxybutyric acid	103.04	5.53022	0.956261	1	1.01152	Infected DMSO	Infected DMOG	266.319	17.64	287.569	249.018	186.975	331.143	276.888	299.69	281.678	307.185	223.166	204.707	HMDB00008	M-H	C4H8O3	-1.28494	97.8066	http://www.hmdb.ca/metabolites/HMDB00008
L-alpha-Aspartyl-L-hydroxyproline	291.084	8.5921	0.941552	1	1.01017	Infected DMSO	Infected DMOG	28694	15.74	30602.4	30226.1	23897.1	35419.2	23325.1	31444.4	32365.9	26082.1	30464.5	21667.9	HMDB11160	M+FA-H	C9H14N2O6	2.5517	98.6133	http://nonlinear.com/redirect/outbound?p=hmdb&param=HMDB11160
Accepted Compound ID	m/z	Retention time (min)	Anova (p)	q Value	Max Fold Change	Highest Mean	Lowest Mean	Maximum Abundance	Minimum CV%	TCR_DMSO_1	TES_DMSO_1	TET_DMSO_1	TDK_DMSO_1	TCR_DMOG_1	TDK_DMOG_1	TET_DMOG_1	TES_DMOG_1	TEB_DMOG_1			Adducts	Formula	Mass Error (ppm)	Isotope Similarity
L-Tryptophan	375.145	4.29003	0.0341777	0.730846	3.10931	DMOG Infected	DMSO Infected	170.188	41.98	52.6069	104.508	52.6116	9.21314	82.9323	198.042	248.003	214.849	107.113			M+H	C21H18N4O3	0.011207	93.5381	http://www.hmdb.ca/metabolites/HMDB00929
isoleucine	302.15	3.78183	0.0505279	0.730846	2.07918	DMOG Infected	DMSO Infected	1945.82	38.24	492.629	1603.59	1029.93	617.292	938.746	2492.4	2625.26	2292.75	1379.96			M+H	C16H19N3O3	0.169015	95.1424	http://www.hmdb.ca/metabolites/HMDB00172
lysine	244.108	1.74923	0.0767767	0.734153	1.92122	DMOG Infected	DMSO Infected	2073.41	41.63	695.616	1963.15	962.738	695.368	1044.21	2399.7	2772.21	2889.72	1261.22			M+H, M+2H	C26H26N6O4	0.468686	90.2532	http://www.hmdb.ca/metabolites/HMDB00182
leucine	302.15	3.9593	0.109255	0.747373	1.68269	DMOG Infected	DMSO Infected	2336.7	36.37	860.468	2315.02	1499.41	879.787	1206.88	3090.47	3038.58	2673.05	1674.52			M+H	C16H19N3O3	0.169257	95.5508	http://www.hmdb.ca/metabolites/HMDB00687
phenylalanine	336.134	4.1287	0.146012	0.765805	1.60666	DMOG Infected	DMSO Infected	734.833	38.08	308.915	719.194	538.568	262.789	386.773	960.839	1016.17	812.003	498.382			M+H	C19H17N3O3	0.174319	94.6086	http://www.hmdb.ca/metabolites/HMDB00159
tyrosine	352.129	1.95088	0.0961307	0.734153	1.49542	DMOG Infected	DMSO Infected	551.61	28.92	287.12	524.002	374.79	289.549	328.632	704.997	653.628	629.328	441.466			M+H	C19H17N3O4	0.140395	93.2187	http://www.hmdb.ca/metabolites/HMDB00158
valine	288.134	2.4671	0.197335	0.782734	1.46424	DMOG Infected	DMSO Infected	1028.06	35.92	499.169	1085.99	699.097	524.18	539.991	1302.45	1378.11	1183.68	736.069			M+H	C15H17N3O3	0.163052	95.96	http://www.hmdb.ca/metabolites/HMDB00883
histidine	326.125	0.865433	0.203575	0.784672	1.39236	DMOG Infected	DMSO Infected	143.972	30.73	97.8076	198.617	71.5215	45.6589	90.5232	121.202	141.974	209.466	156.695			M+H, M+Na	C16H15N5O3	-0.000518826	94.1873	http://www.hmdb.ca/metabolites/HMDB00177
proline	286.119	1.35102	0.204759	0.784672	1.37267	DMOG Infected	DMSO Infected	4059.87	29.93	1589.84	5399.63	3173.28	1667.8	2826.44	4209.46	5907.8	4249.82	3105.8			M+H, M+Na	C15H15N3O3	0.157861	83.4451	http://www.hmdb.ca/metabolites/HMDB00162
alanine	260.102	1.04448	0.170518	0.777982	1.17703	DMOG Infected	DMSO Infected	3508.01	14.52	3038.42	3465.31	3118.18	2299.71	2883.44	3031.88	3908.98	3946.83	3768.93			M+H	C13H13N3O3	-2.63607	96.2638	http://www.hmdb.ca/metabolites/HMDB00161
threonine	290.112	1.06063	0.536212	0.891725	1.16007	DMOG Infected	DMSO Infected	753.148	30.9	423.576	991.005	586.707	595.611	433.099	986.577	858.306	899.691	588.067			M+H	C14H15N3O4	-4.30781	92.7185	http://www.hmdb.ca/metabolites/HMDB00167
aspartic acid	304.093	0.865433	0.892807	0.99513	1.05222	DMOG Infected	DMSO Infected	66.8994	36.92	85.1921	63.4788	74.6695	30.9776	52.8927	23.1641	38.8986	94.9849	124.557			M+H	C14H13N3O5	0.195655	97.0352	http://www.hmdb.ca/metabolites/HMDB00191
																					M+H	C13H13N3O3	0.00218294	95.7122
Accepted Description	m/z	Retention time (min)	Anova (p)	q Value	Max Fold Change	Highest Mean	Lowest Mean	Maximum Abundance	Minimum CV%	TET_DMSO_1	TDK_DMSO_2	TEB_DMSO_1	TES_DMSO_1	TCR_DMSO_1	TCR_DMOG_1	TDK_DMOG_1	TEB_DMOG_1	TES_DMOG_1	TET_DMOG_1	Accepted Compound ID	Adducts	Formula	Mass Error (ppm)	Isotope Similarity	Compound Link
Ribulose 5-phosphate	275.018	0.580617	0.013311	0.184091	16.5098	Infected DMOG	Infected DMSO	6645.16	29.95	1323.59	0	0	590.168	98.7227	5737.75	4838.57	5061.81	8886.71	8700.98	HMDB00618	M-H, M+FA-H	C5H11O8P	-0.425369	93.56	http://www.hmdb.ca/metabolites/HMDB00618
Gamma-aminobutyric acid	102.056	0.580617	7.64174e-06	0.000285636	3.5671	Infected DMSO	Infected DMOG	933.59	17.78	953.815	935.245	996.508	1117.34	665.044	275.683	201.331	214.442	305.065	312.092	HMDB00112	M-H	C4H9NO2	-1.45576	94.8975	http://www.hmdb.ca/metabolites/HMDB00112
Guanosine-5-monophosphate	362.053	0.630117	0.0368597	0.352782	3.14371	Infected DMOG	Infected DMSO	6444.19	51.49	2555.78	2029.16	2625.82	2804.65	233.931	2866.97	11786	5003.25	5666.19	6898.5	HMDB01397	M-H	C10H14N5O8P	4.92904	86.3602	http://www.hmdb.ca/metabolites/HMDB01397
Glutamic acid	146.046	0.580617	4.29147e-05	0.00150256	2.63235	Infected DMSO	Infected DMOG	29472.4	16.91	31118.9	29020.1	29487.2	35783.5	21952.5	7996.06	10532.5	11625.9	13836.1	11990.7	HMDB00148	M-H	C5H9NO4	-1.05081	97.8296	http://www.hmdb.ca/metabolites/HMDB00148
Fructose 1,6-bisphosphate	338.99	0.602383	0.0162195	0.206742	2.41237	Infected DMSO	Infected DMOG	17709.6	35.17	32641.3	14388.7	10202	20969.8	10346.3	5129.31	10083.3	6605.98	4827	10060.4	HMDB01058	M-H	C6H14O12P2	3.6441		http://www.hmdb.ca/metabolites/HMDB01058
Lactic acid	89.0243	0.767083	0.0247642	0.281884	1.50189	Infected DMSO	Infected DMOG	35563.7	19.75	42869.6	38126.5	25573.7	43872.7	27375.9	21831.5	25658.1	17761.2	22805.4	30340.2	HMDB00190	M-H	C3H6O3	-1.0704	99.0399	http://www.hmdb.ca/metabolites/HMDB00190
